# Supplementary material for: Detection of sister-species in invasive populations of the fall armyworm Spodoptera frugiperda (Lepidoptera: Noctuidae) from Uganda
Source: PLoS One. 2018 Apr 3;13(4):e0194571. doi: 10.1371/journal.pone.0194571 (PMC5882101; doi:10.1371/journal.pone.0194571)
Supplement: S2 Table — All polymorphisms are as compared to the sequence with the GenBank accession number MF197867. Nucleotide positions are based on the MF197867 haplotype. Previously detected African haplotypes from Nigeria (KX580616, KX580618) and from São Tomé (KX580614) are highlighted in orange. Where available information on countries of collection, years and host crops had been provided. These are listed also in this supplementary table. Dates of collection, if unavailable, we used the date where the haplotypes were reported in GenBank. Uncertainty in collection/country/host crop information is indicated by '?'. Missing bases are indicated by 'N', bases identical to the consensus sequence are indicated by '.' Rice-REF and Corn-REF were aligned partial mtDNA COI gene regions from the rice and corn reference strain complete mitogenomes [40]. (XLSX) [file pone.0194571.s002.xlsx]

## Sheet: S2 Table
		S2 Table: Publicly available partial mtDNA COI gene sequences as compared to the two Ugandan Spodoptera frugiperda mtDNA COI haplotypes (in yellow highlight). All polymorphisms are as compared to the sequence with the GenBank accession number MF197867. Nucleotide positions are based on the MF197867 haplotype. Previously detected African haplotypes from Nigeria (KX580616, KX580618) and from São To…
							1	1	1	1	1	2	2	2	3	3	3	3	3	3	3	3	4	4	4	4	5	5	5	5	5	5	5	5	6	6	6
				1	4	5	0	3	4	6	9	0	3	5	0	4	4	4	4	7	7	7	2	8	9	9	0	2	3	4	5	6	6	9	0	0	0
			6	2	5	1	5	8	1	8	2	4	4	5	3	2	5	5	8	2	8	9	3	3	2	8	4	7	4	0	8	7	8	7	0	6	9	Year	Country	crop host	Note
Rice Group	1	MF197867	A	A	A	A	C	A	A	A	T	T	A	T	A	T	T	T	T	A	T	T	C	A	T	C	T	T	T	T	T	T	C	A	A	T	T	2017	Uganda	?	This study
	2	U72977	.	.	.	.	.	.	.	.	.	.	.	.	.	.	.	.	.	.	.	.	.	.	.	.	.	.	.	.	.	.	.	.	.	.	.	1996	USA [?]	rice	country not reported
	3	GU095403	.	.	.	.	.	.	.	.	.	.	.	.	.	.	.	.	.	.	.	.	.	.	.	.	.	.	.	.	.	.	.	.	.	.	.	2005	Canada	?	host not mentioned.
	4	JQ547900	.	.	.	.	.	.	.	.	.	.	.	.	.	.	.	.	.	.	.	.	.	.	.	.	.	.	.	.	.	.	.	.	.	.	.	2008	Costa Rica	?	host not mentioned.
	5	KX580616	.	.	.	.	.	.	.	.	.	.	.	.	.	.	.	.	.	.	.	.	.	.	.	.	.	.	.	.	.	.	.	.	.	N	N	2016	Nigeria	maize
	6	KX580618	.	.	.	.	.	.	.	.	.	.	.	.	.	.	.	.	.	.	.	.	.	.	.	.	.	.	.	.	.	.	.	.	.	N	N	2016	Nigeria	maize
	7	GU439149	N	.	.	.	.	.	.	.	.	.	.	.	.	.	.	.	.	.	.	.	.	.	.	.	.	.	.	.	.	.	.	.	.	N	N	2002	Canada	?	host not mentioned.
	8	GU159432	N	.	.	.	.	.	.	.	.	.	.	.	.	.	.	.	.	.	.	.	.	.	.	.	.	.	.	.	.	.	.	.	.	N	N	2005	Costa Rica	?	host not mentioned.
	9	GU159429	N	.	.	.	.	.	.	.	.	.	.	.	.	.	.	.	.	.	.	.	.	.	.	.	.	.	.	.	.	.	.	.	.	N	N	2005	Costa Rica	?	host not mentioned.
	10	HM136598	N	N	N	N	.	.	.	.	.	.	.	.	.	.	.	.	.	.	.	.	.	.	.	.	.	.	.	.	.	.	.	.	G	.	.	2003/2004	USA	?	samples in GenBank # series collected in 2003-2004.
	11	GU094756	G	.	.	.	.	.	.	.	.	.	.	.	.	G	.	.	.	.	.	.	.	.	.	.	.	N	.	.	.	.	.	.	.	.	.	2002	Canada	?	host not mentioned.
	12	JF854745	.	.	.	.	.	.	.	.	.	.	.	.	.	C	.	.	.	.	.	.	.	.	.	.	.	.	.	.	.	.	.	.	.	.	.	2010	Brazil	?	host not mentioned.
	13	U72978	.	.	.	.	T	.	.	.	.	.	.	.	.	.	.	.	.	.	.	.	.	.	.	.	.	.	.	.	.	.	.	.	.	.	.	1996	USA [?]	rice	country not reported
	14	HM136593	N	N	N	N	.	G	.	.	.	.	.	.	.	.	.	.	.	.	.	.	.	.	.	.	.	.	.	.	.	.	.	.	.	.	.	2003/2004	USA	?	samples in GenBank # series collected in 2003-2004.
	15	HM136594	N	N	N	N	.	.	.	.	.	.	.	.	.	.	.	.	.	.	C	.	.	.	.	.	.	.	.	.	.	.	.	.	.	.	.	2003/2004	USA	?	samples in GenBank # series collected in 2003-2004.
	16	HM136597	N	N	N	N	.	.	.	.	.	.	.	.	.	.	.	.	.	.	.	.	.	.	.	.	.	.	.	.	.	C	.	.	.	.	.	2003/2004	USA	?	samples in GenBank # series collected in 2003-2004.
	17	HM136596	N	N	N	N	.	.	.	.	.	.	.	.	.	.	.	.	.	.	.	.	.	.	.	.	.	.	.	C	.	.	.	.	.	.	.	2003/2004	USA	?	samples in GenBank # series collected in 2003-2004.
	18	HM136595	N	N	N	N	.	.	.	.	.	.	.	.	.	.	.	.	.	.	.	.	.	.	.	.	C	.	.	.	.	.	.	.	.	.	.	2003/2004	USA	?	samples in GenBank # series collected in 2003-2004.
	19	Rice-REF	.	.	.	.	.	.	.	.	.	.	.	.	.	.	.	.	.	.	.	.	.	.	.	.	.	.	.	.	.	C	.	.	.	.	.	2010	USA [FL]	rice	Gouin et al. (2017) Sci Rep.7:11816
Corn Group	20	MF197868	G	.	.	G	T	.	T	.	C	.	.	.	.	.	.	.	.	.	.	.	T	.	.	T	C	.	C	.	.	.	T	T	.	.	.	2017	Uganda	?	This study
	21	U72974	G	.	.	G	T	.	T	.	C	.	.	.	.	.	.	.	.	.	.	.	T	.	.	T	C	.	C	.	.	.	T	T	.	.	.	1996	USA [?]	maize	country not reported
	22	GU090723	G	.	.	G	T	.	T	.	C	.	.	.	.	.	.	.	.	.	.	.	T	.	.	T	C	.	C	.	.	.	T	T	.	.	.	2005	Canada	?	host not mentioned.
	23	KX580614	G	.	.	G	T	.	T	.	C	.	.	.	.	.	.	.	.	.	.	.	T	.	.	T	C	.	C	.	.	.	T	T	.	N	N	2016	São Tomé	maize	Sao Tome and Principe: Misquita
	24	GU439151	N	N	.	G	T	.	T	.	C	.	.	.	.	.	.	.	.	.	.	.	T	.	.	T	C	.	C	.	.	.	T	T	.	.	.	2002	Canada	?	host not mentioned.
	25	HM136586	N	N	N	N	T	.	T	.	C	.	.	.	.	.	.	.	.	.	.	.	T	.	.	T	C	.	C	.	.	.	T	T	.	.	.	2003/2004	USA	?	samples in GenBank # series collected in 2003-2004.
	26	HM136591	N	N	N	N	T	.	T	.	C	.	.	.	.	.	.	.	.	.	.	.	T	.	.	T	C	.	C	.	.	.	T	T	.	.	.	2003/2004	USA	?	samples in GenBank # series collected in 2003-2004.
	27	HM136590	N	N	N	N	T	.	T	.	C	.	.	.	.	.	.	.	.	.	.	.	T	.	.	T	C	.	C	.	.	.	T	T	.	.	.	2003/2004	USA	?	samples in GenBank # series collected in 2003-2004.
	28	U72975	G	.	.	G	T	.	T	.	C	.	.	.	.	.	.	.	.	.	.	.	T	.	.	T	C	.	C	.	.	.	T	T	.	.	A	1996	USA [?]	maize	country not reported
	29	U72976	G	.	.	G	T	.	T	.	C	.	.	.	.	C	.	.	.	.	.	.	T	.	.	T	C	.	C	.	.	.	T	T	.	.	.	1996	USA [?]	maize	country not reported
	30	HM136589	N	N	N	N	T	.	T	.	C	.	.	.	.	.	.	.	.	.	.	.	T	.	.	T	C	.	C	.	.	.	T	T	G	.	.	2003/2004	USA	?	samples in GenBank # series collected in 2003-2004.
	31	HM136588	N	N	N	N	T	.	T	.	C	.	.	.	.	.	.	.	.	.	.	.	T	.	.	T	C	.	.	.	.	.	T	T	.	.	.	2003/2004	USA	?	samples in GenBank # series collected in 2003-2004.
	32	HM136587	N	N	N	N	T	.	C	.	C	.	.	.	.	.	.	.	.	.	.	.	T	.	.	T	C	.	C	.	.	.	T	T	.	.	.	2003/2004	USA	?	samples in GenBank # series collected in 2003-2004.
	33	KM362176	G	.	.	G	T	.	T	.	C	.	.	.	.	.	.	.	.	.	.	.	T	.	.	T	C	.	C	.	.	.	T	.	.	.	.	2016	?	?	Sf9 cell line
	34	KJ634299	G	.	.	G	T	.	T	.	C	.	.	.	.	.	.	.	.	.	.	.	T	.	K	T	C	.	C	.	.	.	T	T	.	.	.	2014	Peru	?	based on date of publication
	35	KJ389856	G	.	.	G	T	.	T	.	C	.	.	.	.	C	.	.	.	.	.	.	T	.	.	T	C	.	C	.	.	.	T	N	N	N	N	2014	Canada	?	host not mentioned.
	36	HQ964527	G	.	.	G	T	.	T	.	C	.	.	.	.	.	.	.	.	.	.	.	T	.	.	T	C	.	C	.	C	.	T	T	.	.	.	2010	USA	?	host not mentioned.
	37	KJ641998	.	.	G	G	T	.	T	.	C	.	.	.	.	.	.	.	.	.	.	.	T	.	.	T	C	.	C	.	.	.	T	T	.	.	N	2014	USA [?]	?	host not mentioned. Possibly pecan
	38	KU877172	G	G	.	G	T	.	T	G	C	.	G	.	G	.	.	.	.	.	.	.	T	G	.	T	C	.	C	.	.	.	T	T	.	.	.	2016 [?]	Brazil [?]	?	host not mentioned.
	39	Corn-REF	G	.	.	G	T	.	T	.	C	.	.	.	.	.	.	.	.	.	.	.	T	.	.	T	C	.	C	.	.	.	T	T	.	.	.	2000	Guadeloupe	maize	Gouin et al. (2017) Sci Rep.7:11816
	40	KF854210	N	N	N	N	.	.	T	.	.	A	.	C	.	.	A	A	A	C	C	C	.	.	A	.	.	.	.	.	.	.	.	.	.	C	.	?	?	?	reference provided but not found
