# Supplementary material for: Detection of sister-species in invasive populations of the fall armyworm Spodoptera frugiperda (Lepidoptera: Noctuidae) from Uganda
Source: PLoS One. 2018 Apr 3;13(4):e0194571. doi: 10.1371/journal.pone.0194571 (PMC5882101; doi:10.1371/journal.pone.0194571)
Supplement: S4 Table — These 36 randomly selected mtDNA COI partial gene sequences can be broadly divided into either that of 'rice-preferred' (samples 1–18) or 'corn-preferred' (samples 19–37) sister-species of FAW (see also Fig 1). GenBank accession numbers of mtDNA COI haplotypes identified from this study are in yellow colour. GenBank accession numbers or mtDNA COI haplotypes from Nigeria (KX580616, KX580618) and São Tomé (KX580614) are highlighted in orange colour. (XLS) [file pone.0194571.s004.xls]

## Sheet: MatrixOutput
S4 Table: Estimates of uncorrected nucleotide distances (p-dist) between Spodoptera frugiperda 36 partial mtDNA COI sequences as obtained from GenBank (accessed 20-May-2017). These 36 randomly selected mtDNA COI partial gene sequences can be broadly divided into either that of 'rice-preferred' (samples 1-18) or 'corn-preferred' (samples 19-38) sister-species of FAW (see also Figure 1). GenBank ac…
		1	2	3	4	5	6	7	8	9	10	11	12	13	14	15	16	17	18	19	20	21	22	23	24	25	26	27	28	29	30	31	32	33	34	35	36	37	38
1	MF197867		0	0	0	0	0	0	0	0	0.0017301	0.00233739	0.00165888	0.00147981	0.00174	0.00172449	0.00174259	0.00176487	0.00181256	0.00498717	0.00498717	0.00498717	0.00508516	0.00498434	0.00506651	0.00506651	0.00506651	0.00519918	0.00524255	0.00534755	0.00481601	0.00506651	0.00475772	0.00499647	0.00515289	0.00528105	0.00519296	0.0058288	0.00556435
2	SFU72977	0		0	0	0	0	0	0	0	0.0017301	0.00233739	0.00165888	0.00147981	0.00174	0.00172449	0.00174259	0.00176487	0.00181256	0.00498717	0.00498717	0.00498717	0.00508516	0.00498434	0.00506651	0.00506651	0.00506651	0.00519918	0.00524255	0.00534755	0.00481601	0.00506651	0.00475772	0.00499647	0.00515289	0.00528105	0.00519296	0.0058288	0.00556435
3	GU095403	0	0		0	0	0	0	0	0	0.0017301	0.00233739	0.00165888	0.00147981	0.00174	0.00172449	0.00174259	0.00176487	0.00181256	0.00498717	0.00498717	0.00498717	0.00508516	0.00498434	0.00506651	0.00506651	0.00506651	0.00519918	0.00524255	0.00534755	0.00481601	0.00506651	0.00475772	0.00499647	0.00515289	0.00528105	0.00519296	0.0058288	0.00556435
4	JQ547900	0	0	0		0	0	0	0	0	0.0017301	0.00233739	0.00165888	0.00147981	0.00174	0.00172449	0.00174259	0.00176487	0.00181256	0.00498717	0.00498717	0.00498717	0.00508516	0.00498434	0.00506651	0.00506651	0.00506651	0.00519918	0.00524255	0.00534755	0.00481601	0.00506651	0.00475772	0.00499647	0.00515289	0.00528105	0.00519296	0.0058288	0.00556435
5	KX580616	0	0	0	0		0	0	0	0	0.00176467	0.00238036	0.00168939	0.00150669	0.00177557	0.00175941	0.00177644	0.00179987	0.00184874	0.005076	0.005076	0.005076	0.00508516	0.00507649	0.00516869	0.00516869	0.00516869	0.005076	0.00533881	0.00545472	0.00491329	0.00516869	0.00484177	0.00508563	0.00515289	0.00537507	0.00519296	0.00594079	0.00567806
6	KX580618	0	0	0	0	0		0	0	0	0.00176785	0.00238401	0.00169179	0.00150932	0.0017789	0.00176242	0.00177911	0.00180305	0.00185187	0.00508516	0.00508516	0.00508516	0.00508516	0.0050852	0.00517761	0.00517761	0.00517761	0.00508516	0.00534803	0.00546408	0.00492182	0.00517761	0.00485028	0.0050948	0.00515289	0.00538459	0.00520183	0.00595203	0.00536342
7	GU439149	0	0	0	0	0	0		0	0	0.00178112	0.00172541	0.00172256	0.00153652	0.00179177	0.00177541	0.0017937	0.00181541	0.00186566	0.00507068	0.00507068	0.00507068	0.00507068	0.00511632	0.00520916	0.00520916	0.00520916	0.00507068	0.00531096	0.00549847	0.00495187	0.00520916	0.00482688	0.00508099	0.00504526	0.00541465	0.00529867	0.00587923	0.00540271
8	GU159432	0	0	0	0	0	0	0		0	0.00177452	0.00172653	0.00172048	0.00153379	0.00178556	0.00176871	0.0017867	0.00180916	0.00185796	0.00506587	0.00506587	0.00506587	0.00506587	0.00510049	0.00519345	0.00519345	0.00519345	0.00506587	0.00530683	0.00548194	0.00493655	0.00519345	0.00482025	0.00507613	0.00505717	0.00540877	0.0052951	0.00587259	0.00538279
9	GU159429	0	0	0	0	0	0	0	0		0.00177813	0.00172653	0.00172368	0.00153645	0.00178839	0.00177205	0.00179016	0.00181257	0.00186238	0.00507536	0.00507536	0.00507536	0.00507536	0.0051101	0.00520257	0.00520257	0.00520257	0.00507536	0.00531735	0.00549186	0.0049455	0.00520257	0.00483033	0.00508569	0.00505717	0.00541908	0.00530481	0.00588238	0.00539517
10	HM136598	0.0017762	0.0017762	0.0017762	0.0017762	0.00181159	0.00181488	0.00182815	0.00182149	0.00182482		0.0024864	0.00247676	0.00223934	0.00249915	0.00242495	0.00234684	0.00249136	0.00238544	0.00534755	0.00534755	0.00534755	0.00546408	0.00534755	0.00534755	0.00534755	0.00534755	0.00551026	0.00557903	0.00506651	0.00512872	0.00534755	0.00516281	0.00535861	0.0052416	0.0057811	0.00545472	0.00619063	0.00590154
11	GU094756	0.00325203	0.00325203	0.00325203	0.00325203	0.00331126	0.00331675	0.00168634	0.00168634	0.00168634	0.00356506		0.00233739	0.00282003	0.0024924	0.00251803	0.00256603	0.00256018	0.00258425	0.0051245	0.0051245	0.0051245	0.00522862	0.00523415	0.00534379	0.00534379	0.00534379	0.0053118	0.0051245	0.00559742	0.00514405	0.00534379	0.00483046	0.00513446	0.00501363	0.0054698	0.00559853	0.00593352	0.00577653
12	JF854745	0.00162075	0.00162075	0.00162075	0.00162075	0.00165017	0.00165289	0.0016835	0.00168067	0.0016835	0.0035524	0.00325203		0.00213616	0.0024848	0.00250916	0.00255656	0.00255051	0.00257449	0.00524255	0.00524255	0.00524255	0.00534803	0.00521735	0.00532645	0.00532645	0.00532645	0.00546895	0.00498717	0.00557903	0.0051271	0.00532645	0.0049554	0.00525236	0.00494312	0.00554782	0.00543368	0.00611044	0.00575312
13	U72978	0.00162075	0.00162075	0.00162075	0.00162075	0.00165017	0.00165289	0.0016835	0.00168067	0.0016835	0.0035524	0.00487805	0.00324149		0.00242239	0.00242675	0.00236656	0.00237419	0.0024629	0.00478896	0.00478896	0.00478896	0.00488321	0.00484846	0.00493335	0.00493335	0.00493335	0.0050073	0.00509168	0.00527907	0.00462847	0.00493335	0.00453915	0.00479754	0.00498102	0.00510157	0.00505859	0.00569449	0.00582657
14	HM136593	0.0017762	0.0017762	0.0017762	0.0017762	0.00181159	0.00181488	0.00182815	0.00182149	0.00182482	0.0035524	0.00356506	0.0035524	0.0035524		0.00249153	0.00251994	0.00250551	0.00255216	0.00548646	0.00548646	0.00548646	0.00560892	0.00548646	0.00548646	0.00548646	0.00548646	0.00567827	0.0057128	0.00576652	0.00521844	0.00548646	0.00530977	0.00549804	0.00567916	0.00591655	0.00559934	0.00625058	0.00589683
15	HM136594	0.0017762	0.0017762	0.0017762	0.0017762	0.00181159	0.00181488	0.00182815	0.00182149	0.00182482	0.0035524	0.00356506	0.0035524	0.0035524	0.0035524		0.00242959	0.00241938	0.00262192	0.00542467	0.00542467	0.00542467	0.00554428	0.00542467	0.00542467	0.00542467	0.00542467	0.00560163	0.00566898	0.00568041	0.00517356	0.00542467	0.00523577	0.00543747	0.00561975	0.00585009	0.00553447	0.00627953	0.00525032
16	HM136597	0.0017762	0.0017762	0.0017762	0.0017762	0.00181159	0.00181488	0.00182815	0.00182149	0.00182482	0.0035524	0.00356506	0.0035524	0.0035524	0.0035524	0.0035524		0.00254615	0.00251764	0.00524773	0.00524773	0.00524773	0.00536157	0.00524773	0.00524773	0.00524773	0.00524773	0.00546265	0.005516	0.00547203	0.00503122	0.00524773	0.0050461	0.00525943	0.00544868	0.00565636	0.00535334	0.00620103	0.00583872
17	HM136596	0.0017762	0.0017762	0.0017762	0.0017762	0.00181159	0.00181488	0.00182815	0.00182149	0.00182482	0.0035524	0.00356506	0.0035524	0.0035524	0.0035524	0.0035524	0.0035524		0.00247512	0.0053372	0.0053372	0.0053372	0.00545396	0.0053372	0.0053372	0.0053372	0.0053372	0.00556871	0.00559145	0.00561349	0.00507006	0.0053372	0.00510703	0.00534862	0.00549514	0.00575676	0.00544464	0.00624419	0.00579351
18	HM136595	0.0017762	0.0017762	0.0017762	0.0017762	0.00181159	0.00181488	0.00182815	0.00182149	0.00182482	0.0035524	0.00356506	0.0035524	0.0035524	0.0035524	0.0035524	0.0035524	0.0035524		0.0047304	0.0047304	0.0047304	0.00483505	0.0047304	0.0047304	0.0047304	0.0047304	0.00497984	0.00500489	0.00508839	0.00453009	0.0047304	0.00449208	0.00473897	0.00487415	0.00520361	0.00482602	0.00577077	0.0059206
19	MF197868	0.0178282	0.0178282	0.0178282	0.0178282	0.0181518	0.0181818	0.016835	0.0168067	0.016835	0.017762	0.0178862	0.0194489	0.0162075	0.017762	0.017762	0.017762	0.017762	0.0142096		0	0	0	0	0	0	0	0.00153877	0.00165888	0.0017301	0.00172681	0.00173917	0.00151977	0	0.00172583	0.00163652	0.00226852	0.00360353	0.00707166
20	U72974	0.0178282	0.0178282	0.0178282	0.0178282	0.0181518	0.0181818	0.016835	0.0168067	0.016835	0.017762	0.0178862	0.0194489	0.0162075	0.017762	0.017762	0.017762	0.017762	0.0142096	0		0	0	0	0	0	0	0.00153877	0.00165888	0.0017301	0.00172681	0.00173917	0.00151977	0	0.00172583	0.00163652	0.00226852	0.00360353	0.00707166
21	GU090723	0.0178282	0.0178282	0.0178282	0.0178282	0.0181518	0.0181818	0.016835	0.0168067	0.016835	0.017762	0.0178862	0.0194489	0.0162075	0.017762	0.017762	0.017762	0.017762	0.0142096	0	0		0	0	0	0	0	0.00153877	0.00165888	0.0017301	0.00172681	0.00173917	0.00151977	0	0.00172583	0.00163652	0.00226852	0.00360353	0.00707166
22	KX580614	0.0181818	0.0181818	0.0181818	0.0181818	0.0181818	0.0181818	0.016835	0.0168067	0.016835	0.0181488	0.0182421	0.0198347	0.0165289	0.0181488	0.0181488	0.0181488	0.0181488	0.0145191	0	0	0		0	0	0	0	0	0.00169179	0.00176785	0.00176404	0.00177808	0.00154991	0	0.00172583	0.00166907	0.00227266	0.00367729	0.00698145
23	GU439151	0.0165563	0.0165563	0.0165563	0.0165563	0.0168634	0.0168919	0.0170068	0.0169492	0.0169779	0.017762	0.0182724	0.0182119	0.0149007	0.017762	0.017762	0.017762	0.017762	0.0142096	0	0	0	0		0	0	0	0.00157384	0.00169428	0.0017301	0.00172681	0.00173917	0.00155338	0	0.00175554	0.00167165	0.00163029	0.00319119	0.00707166
24	HM136586	0.0159858	0.0159858	0.0159858	0.0159858	0.0163043	0.0163339	0.0164534	0.0163934	0.0164234	0.017762	0.0178253	0.017762	0.0142096	0.017762	0.017762	0.017762	0.017762	0.0142096	0	0	0	0	0		0	0	0.00168505	0.00182025	0.0017301	0.00172681	0.00173917	0.00166636	0	0.00189099	0.00179376	0	0.00342203	0.00707166
25	HM136591	0.0159858	0.0159858	0.0159858	0.0159858	0.0163043	0.0163339	0.0164534	0.0163934	0.0164234	0.017762	0.0178253	0.017762	0.0142096	0.017762	0.017762	0.017762	0.017762	0.0142096	0	0	0	0	0	0		0	0.00168505	0.00182025	0.0017301	0.00172681	0.00173917	0.00166636	0	0.00189099	0.00179376	0	0.00342203	0.00707166
26	HM136590	0.0159858	0.0159858	0.0159858	0.0159858	0.0163043	0.0163339	0.0164534	0.0163934	0.0164234	0.017762	0.0178253	0.017762	0.0142096	0.017762	0.017762	0.017762	0.017762	0.0142096	0	0	0	0	0	0	0		0.00168505	0.00182025	0.0017301	0.00172681	0.00173917	0.00166636	0	0.00189099	0.00179376	0	0.00342203	0.00707166
27	U72975	0.0194489	0.0194489	0.0194489	0.0194489	0.0181518	0.0181818	0.016835	0.0168067	0.016835	0.0195382	0.0195122	0.0210697	0.0178282	0.0195382	0.0195382	0.0195382	0.0195382	0.0159858	0.00162075	0.00162075	0.00162075	0	0.00165563	0.0017762	0.0017762	0.0017762		0.00232061	0.00232296	0.00247232	0.00249767	0.00214374	0.00154139	0.00172583	0.00221988	0.00226852	0.00409539	0.00717595
28	U72976	0.0194489	0.0194489	0.0194489	0.0194489	0.019802	0.0198347	0.0185185	0.0184874	0.0185185	0.0195382	0.0178862	0.0178282	0.0178282	0.0195382	0.0195382	0.0195382	0.0195382	0.0159858	0.00162075	0.00162075	0.00162075	0.00165289	0.00165563	0.0017762	0.0017762	0.0017762	0.00324149		0.00247676	0.00242971	0.00237542	0.00239873	0.00166147	0	0.0023888	0.00292037	0.00406046	0.00727487
29	HM136589	0.017762	0.017762	0.017762	0.017762	0.0181159	0.0181488	0.0182815	0.0182149	0.0182482	0.0159858	0.0196078	0.0195382	0.0159858	0.0195382	0.0195382	0.0195382	0.0195382	0.0159858	0.0017762	0.0017762	0.0017762	0.00181488	0.0017762	0.0017762	0.0017762	0.0017762	0.0035524	0.0035524		0.00240665	0.00258938	0.00237494	0.00173282	0.00189099	0.00256103	0.00176467	0.00378839	0.00724114
30	HM136588	0.0142096	0.0142096	0.0142096	0.0142096	0.0144928	0.0145191	0.0146252	0.0145719	0.0145985	0.0159858	0.0160428	0.0159858	0.0124334	0.0159858	0.0159858	0.0159858	0.0159858	0.0124334	0.0017762	0.0017762	0.0017762	0.00181488	0.0017762	0.0017762	0.0017762	0.0017762	0.0035524	0.0035524	0.0035524		0.00246258	0.00240826	0.00173014	0.00252387	0.002664	0.00176126	0.00380694	0.00688896
31	HM136587	0.0159858	0.0159858	0.0159858	0.0159858	0.0163043	0.0163339	0.0164534	0.0163934	0.0164234	0.017762	0.0178253	0.017762	0.0142096	0.017762	0.017762	0.017762	0.017762	0.0142096	0.0017762	0.0017762	0.0017762	0.00181488	0.0017762	0.0017762	0.0017762	0.0017762	0.0035524	0.0035524	0.0035524	0.0035524		0.00236072	0.00174187	0.00246787	0.00248703	0.00177502	0.00379244	0.00732512
32	KM362176	0.0162075	0.0162075	0.0162075	0.0162075	0.0165017	0.0165289	0.0151515	0.0151261	0.0151515	0.0159858	0.0162602	0.0178282	0.0145867	0.0159858	0.0159858	0.0159858	0.0159858	0.0124334	0.00162075	0.00162075	0.00162075	0.00165289	0.00165563	0.0017762	0.0017762	0.0017762	0.00324149	0.00324149	0.0035524	0.0035524	0.0035524		0.00152217	0.00172583	0.00222921	0.00271237	0.00386383	0.00691526
33	KJ634299	0.0178571	0.0178571	0.0178571	0.0178571	0.0181818	0.0182119	0.0168634	0.016835	0.0168634	0.0177936	0.0179153	0.0194805	0.0162338	0.0177936	0.0177936	0.0177936	0.0177936	0.0142349	0	0	0	0	0	0	0	0	0.00162338	0.00162338	0.00177936	0.00177936	0.00177936	0.00162338		0.00172865	0.00163903	0.00227175	0.00360954	0.00676278
34	KJ389856	0.0185497	0.0185497	0.0185497	0.0185497	0.0185497	0.0185497	0.0169779	0.0170068	0.0170068	0.0166052	0.0168919	0.0168634	0.0168634	0.0184502	0.0184502	0.0184502	0.0184502	0.0147601	0.00168634	0.00168634	0.00168634	0.00168634	0.00171527	0.00184502	0.00184502	0.00184502	0.00168634	0	0.00184502	0.00369004	0.00369004	0.00168634	0.00168919		0.00248509	0.00298452	0.00422368	0.00712879
35	HQ964527	0.0194489	0.0194489	0.0194489	0.0194489	0.019802	0.0198347	0.0185185	0.0184874	0.0185185	0.0195382	0.0195122	0.0210697	0.0178282	0.0195382	0.0195382	0.0195382	0.0195382	0.0159858	0.00162075	0.00162075	0.00162075	0.00165289	0.00165563	0.0017762	0.0017762	0.0017762	0.00324149	0.00324149	0.0035524	0.0035524	0.0035524	0.00324149	0.00162338	0.00337268		0.00280772	0.00405335	0.0074968
36	KJ641998	0.0181518	0.0181518	0.0181518	0.0181518	0.0181518	0.0181818	0.0185185	0.0184874	0.0185185	0.0181159	0.0215232	0.019802	0.0165017	0.0181159	0.0181159	0.0181159	0.0181159	0.0144928	0.00330033	0.00330033	0.00330033	0.00330579	0.00168634	0	0	0	0.00330033	0.0049505	0.00181159	0.00181159	0.00181159	0.0049505	0.00330579	0.00505902	0.0049505		0.00432572	0.00721569
37	KU877172	0.0259319	0.0259319	0.0259319	0.0259319	0.0264026	0.0264463	0.0252525	0.0252101	0.0252525	0.0248668	0.0260163	0.0275527	0.0243112	0.0248668	0.0248668	0.0248668	0.0248668	0.0213144	0.00810373	0.00810373	0.00810373	0.00826446	0.00662252	0.0071048	0.0071048	0.0071048	0.00972447	0.00972447	0.00888099	0.00888099	0.00888099	0.00972447	0.00811688	0.010118	0.00972447	0.0115512		0.00764986
38	KF854210	0.017762	0.017762	0.017762	0.017762	0.0181159	0.0163339	0.0164534	0.0163934	0.0164234	0.0195382	0.0196078	0.0195382	0.0195382	0.0195382	0.0159858	0.0195382	0.0195382	0.0195382	0.0301954	0.0301954	0.0301954	0.0290381	0.0301954	0.0301954	0.0301954	0.0301954	0.0319716	0.0319716	0.0319716	0.0284192	0.0319716	0.0284192	0.0284698	0.0295203	0.0319716	0.0307971	0.0373002
